# Supplementary material for: Impact of a Teaching Kitchen Curriculum for Health Professional Trainees in Nutrition Knowledge, Confidence, and Skills to Advance Obesity Prevention and Management in Clinical Practice
Source: Nutrients. 2023 Sep 30;15(19):4240. doi: 10.3390/nu15194240 (PMC10574719; doi:10.3390/nu15194240)
Supplement: Supplementary file 1 [file nutrients-15-04240-s001.zip]

Archive with 1 entries (1 files):
- nutrients-2600223-supplementary.pdf
